# Supplementary material for: Genome-Wide Analysis and Identification of UDP Glycosyltransferases Responsive to Chinese Wheat Mosaic Virus Resistance in Nicotiana benthamiana
Source: Viruses. 2024 Mar 22;16(4):489. doi: 10.3390/v16040489 (PMC11054786; doi:10.3390/v16040489)
Supplement: Supplementary file 1 [file viruses-16-00489-s001.zip]

Archive with 8 entries (6 files):
- viruses-2868224-supplementary/
- viruses-2868224-supplementary/Supplementary File-viruses-2868224/
- viruses-2868224-supplementary/Supplementary File-viruses-2868224/Figure S1.pdf
- viruses-2868224-supplementary/Supplementary File-viruses-2868224/Figure S2.pdf
- viruses-2868224-supplementary/Supplementary File-viruses-2868224/Table S1.pdf
- viruses-2868224-supplementary/Supplementary File-viruses-2868224/Table S2.pdf
- viruses-2868224-supplementary/Supplementary File-viruses-2868224/Table S3.pdf
- viruses-2868224-supplementary/Supplementary File-viruses-2868224/Table S4.pdf
